# Supplementary material for: The Expanding Mycovirome of Aspergilli
Source: J Fungi (Basel). 2024 Aug 17;10(8):585. doi: 10.3390/jof10080585 (PMC11355518; doi:10.3390/jof10080585)
Supplement: Supplementary file 1 [file jof-10-00585-s001.zip]

Archive with 1 entries (1 files):
- jof-3102889-supplementary.pdf
